# Supplementary material for: Evolution of Short‐Range Order of Amorphous GeTe Upon Structural Relaxation Obtained by TEM Diffractometry and RMC Methods
Source: Adv Sci (Weinh). 2023 Oct 31;10(36):2304323. doi: 10.1002/advs.202304323 (PMC10754132; doi:10.1002/advs.202304323)
Supplement: Supplementary file 2 — Supporting Information [file ADVS-10-2304323-s001.zip]

Archive with 9 entries (9 files):
- comparison_Gr.svg
- comparison_Sq.svg
- Corr_Proc_f_cf_shaded.svg
- Corr_Proc_Gr_peak_results_04.svg
- Corr_Proc_phiq_shaded.svg
- Corr_Proc_Sq_peak_results_04.svg
- DDNN_Te.svg
- r1r2.svg
- Sq2Sq1.svg
